# Supplementary material for: Does Exercise-Induced Hypoalgesia Depend on Exercise Duration?
Source: Biology (Basel). 2023 Jan 30;12(2):222. doi: 10.3390/biology12020222 (PMC9953562; doi:10.3390/biology12020222)
Supplement: Supplementary file 1 [file biology-12-00222-s001.zip]

Archive with 1 entries (1 files):
- biology-2080438-supplementary.pdf
